# Supplementary material for: A new ape from Türkiye and the radiation of late Miocene hominines
Source: Commun Biol. 2023 Aug 23;6:842. doi: 10.1038/s42003-023-05210-5 (PMC10447513; doi:10.1038/s42003-023-05210-5)
Supplement: Supplementary file 4 — Supplementary Data 1 [file 42003_2023_5210_MOESM4_ESM.xlsx]

## Sheet: Raw data
		sex	corp	corp bd	corp bd	corp bd	mesial	p4	m2 ln	m2 bd	bi-p3	bi-p4	bi-m1	bi-m2	GM
			bd p4	p4-m1	m1	m1-m2	m2-symph	ln
	Graeco	male	9.9	11.1	11.1	12.8	24.7	9.1	14.2	13.2	17	20	21	23	14.7
	CO-300/305	male	14.5	15.6	17	20	43	9.8	15.8	14.4	21	25.4	26.8	28.1	19.5
	NKT 21	female?	13.3	13	12.6	15	29.3	8.8	13.7	13.8	20.6	20.9	23	25.1	16.5
	RPl 75	male	17.2	17.3	17.5	18.5	51	11	17.3	16.8	34	34	34.7	35	23
	RPl 55	male	17.1	17.5	18	19.1	46.6	10.6	16.9	15.2	28	29	30.8	33	21.7
	RPl 89	male	15.9	18.8	20	21	48.5	11.2	17.9	16.5	29	32	32	32	22.7
	RPl 56	male	18.1	17.9	17.6	21	52	11.6	16.3	15	30	32	32	33	22.6
	RPl 54	female	15.9	16.4	17.3	18.1	33.5	10.1	14.2	13.2	26	28	32	35	20
	RPl 79	female	16.7	16.5	16.3	17	37	8.3	14.9	13.9	28	30	33	37	20.3
	RPl 84	female	16	15.9	15.8	16.5	34	8.7	14.5	13.8	25	28	31	35	19.5
	RPl 88	female	17.3	17.1	16.9	17.9	37	8.9	15.2	14.2	26	29	31	34	20.4
	Raw data. Corp bd refers to mandibular corpus breadth at mid p4, p4-m1, mid m1 and m1-m2. Mesial m2-symph is the chord length from the
	lingual surface of the symphysis at the level of the i1 alveolus to the mesial edge of the m2. p4 ln (mesiodistal length), m2 ln (mesiodistal length), m2 bd (buccolingual
	breadth), bi-p3 to bi-m2 (distance between the right and left antimeres.) GM (geometric mean calculated from all 12 raw measurements.)

## Sheet: Ratio by GM
		sex	corp	corp bd	corp bd	corp bd	mesial	p4	m2 ln	m2 bd	bi-p3	bi-p4	bi-m1	bi-m2
			bd p4	p4-m1	m1	m1-m2	m2-symph	ln
	Graeco	male	0.67	0.75	0.75	0.87	1.67	0.62	0.96	0.89	1.15	1.35	1.42	1.56
	CO-300/305	male	0.74	0.8	0.87	1.03	2.21	0.5	0.81	0.74	1.08	1.31	1.38	1.44
	NKT 21	female?	0.81	0.79	0.77	0.91	1.78	0.53	0.83	0.84	1.25	1.27	1.4	1.53
	RPl 75	male	0.75	0.75	0.76	0.8	2.22	0.48	0.75	0.73	1.48	1.48	1.51	1.52
	RPl 55	male	0.79	0.81	0.83	0.88	2.15	0.49	0.78	0.7	1.29	1.33	1.42	1.51
	RPl 89	male	0.7	0.83	0.88	0.92	2.13	0.49	0.79	0.73	1.28	1.41	1.41	1.41
	RPl 56	male	0.8	0.79	0.78	0.93	2.3	0.51	0.72	0.66	1.33	1.41	1.41	1.46
	RPl 54	female	0.79	0.82	0.86	0.9	1.67	0.5	0.71	0.66	1.28	1.4	1.6	1.77
	RPl 79	female	0.82	0.81	0.8	0.84	1.82	0.41	0.73	0.68	1.38	1.48	1.62	1.82
	RPl 84	female	0.82	0.82	0.81	0.85	1.75	0.45	0.74	0.71	1.28	1.44	1.59	1.8
	RPl 88	female	0.85	0.84	0.83	0.88	1.82	0.44	0.75	0.7	1.28	1.42	1.52	1.67
	PCA data (raw data divided by the geometric mean from the same table).

## Sheet: Summary statistics
	PC	Eigenvalue	% variance	Eig 2.5%	Eig 97.5%
	1	156.841	83.015	63.419	93.505
	2	25.6712	13.588	4.6441	32.287
	3	4.21715	2.2321	1.9271e-33	3.5858
	4	1.12368	0.59476	6.2482e-33	2.2025
	5	0.632175	0.33461	1.0752e-33	0.63545
	6	0.281714	0.14911	1.517e-34	0.62854
	7	0.13948	0.073826	4.8606e-36	0.21637
	8	0.0235874	0.012485	4.5695e-35	0.016191
	9	0.000171658	9.0858e-05	2.3717e-36	3.6829e-29
	Summary statistics

## Sheet: Scores
		PC 1	PC 2	PC 3	PC 4	PC 5	PC 6	PC 7	PC 8	PC 9
	Graeco	-25.006	-3.282	-2.0289	1.0326	-0.73278	0.20484	-0.1764	-0.02054	-0.005644
	CO-305	-2.0848	-7.243	3.411	-0.3891	-1.1359	-0.16531	0.15345	0.12695	0.011654
	NKT 21	-17.4	-2.634	-1.2075	-0.944	1.4384	-0.19565	0.29107	-0.04027	0.006329
	RPl 75	15.877	-0.357	-4.2377	0.3612	-0.40925	-0.29396	0.14128	0.22158	0.002947
	RPl 55	7.3451	-2.581	0.4073	-1.0798	0.43838	-0.90928	-0.60546	-0.03261	-0.007578
	RPl 89	10.954	-3.303	1.1605	2.4326	0.72736	0.05448	-0.1627	-0.14249	0.001806
	RPl 56	13.76	-4.485	-0.4287	-1.0769	-0.05161	0.83871	0.40389	-0.15501	-0.012088
	RPl 54	-2.3591	6.863	1.879	0.6467	0.24846	-0.50434	0.66158	0.07901	-0.010927
	RPl 79	2.103	7.082	-0.5578	-0.3638	-0.63083	-0.0812	-0.01499	-0.23783	0.02547
	RPl 84	-3.2641	5.97	0.5001	-0.3862	-0.67708	0.15438	-0.31321	-0.0411	-0.021044
	RPl 88	0.07416	3.972	1.1027	-0.2331	0.78491	0.89732	-0.3785	0.24233	0.009074
	Scores

## Sheet: Loadings
		PC 1	PC 2	PC 3	PC 4	PC 5	PC 6	PC 7	PC 8	PC 9
	bd @ p4	0.1653	0.13666	0.13567	-0.62722	0.4198	0.3867	-0.10091	0.43682	0.12368
	bd @ p4-m1	0.16868	0.057801	0.26966	0.12476	0.39689	0.13441	-0.43792	-0.42512	-0.57605
	bd @m1	0.1799	0.02002	0.45149	0.42267	0.2577	-0.3928	-0.28524	0.30278	0.43692
	bd @ m1-2	0.1726	-0.12328	0.50756	0.069	0.1773	0.1537	0.7657	-0.22409	0.03205
	syphm chord	0.6836	-0.62244	-0.04411	-0.21001	-0.2604	-0.1207	-0.12468	-0.01485	-0.03031
	bi-p3	0.3618	0.19308	-0.61563	0.07741	0.5381	-0.2582	0.22508	-0.16388	0.11421
	bi-p4	0.34	0.18143	-0.14821	0.46443	-0.2017	0.7087	-0.09663	0.001223	0.2479
	bi-m1	0.3072	0.37693	0.03218	0.15019	-0.2131	-0.1662	0.22052	0.53706	-0.57428
	bi-m2	0.2715	0.60223	0.2085	-0.34537	-0.3531	-0.2076	-0.07878	-0.41359	0.23607
	Loadings
