# Supplementary material for: A new ape from Türkiye and the radiation of late Miocene hominines
Source: Commun Biol. 2023 Aug 23;6:842. doi: 10.1038/s42003-023-05210-5 (PMC10447513; doi:10.1038/s42003-023-05210-5)
Supplement: Supplementary file 5 — Supplementary Data 2 [file 42003_2023_5210_MOESM5_ESM.xlsx]

## Sheet: Sheet1
Character states in each taxon included in this analysis.
	Trait	Ekembo	Anadolu	Ourano	Ruda	Hispano	Pierola	Anoia	Dryo	Pongo	Ankara	Siva	Gorilla	Pan	Ardi	Equatorius	Nachola	Kenyapithecus	Nakalipithecus	Sahelanthropus	Samburupithecus	Chororapithecus	Graecopithecus	Orrorin
1	Frontal orientation	vertical	inclined	vertical	vertical	vertical	vertical	vertical	?	vertical	vertical	vertical	inclined	inclined	inclined	?	?	?	?	inclined	?	?	?	?
2	Frontal trigone	biconvex	flat	biconcave	flat	biconcave	flat	flat	?	biconvex	biconcave	biconcave	flat	convex	convex	?	?	?	?	flat	?	?	?	?
3	Postorb const.	deep	moderate	?	moderate	?	moderate	?	?	moderate	moderate	moderate	wide	wide	wide	?	?	?	?	moderate	?	?	?	?
4	Supraorbital margin	sharp	sharp	rounded	sharp	sharp	?	?	?	rimmed	rimmed	rimmed	rounded	rounded	rounded	?	?	?	?	sharp	?	?	?	?
5	Supraorbital notch	shallow	deep	deep	deep	deep	shallow	shallow	?	absent	deep	shallow	shallow	shallow	?	?	?	?	?	absent	?	?	?	?
6	Supraorbital torus	absent	present	present	present	present	present	present	?	absent	absent	absent	present	present	present	?	?	?	?	present	?	?	?	?
7	Supratoral sulcus	absent	absent	absent	absent	absent	absent	absent	?	absent	absent	absent	pronounced	moderate	moderate	?	?	?	?	moderate	?	?	?	?
8	Frontal sinus/glabella	above	below	?	below	below	?	?	?	absent	above	absent	below	below	?	?	?	?	?	?	?	?	?	?
9	Ethmoidal sinus	separate	connected	?	connected	connected	?	?	?	separate	?	separate	connected	connected	connected	?	?	?	?	?	?	?	?	?
10	Interorbital space	broad	broad	broad	broad	broad	broad	broad	?	narrow	intermediate	narrow	broad	broad	broad	?	?	?	?	broad	?	?	?	?
11	Orbital shape	broad	broad	broad	broad	broad	broad	broad	?	tall	broad	tall	broad	broad	broad	?	?	?	?	broad	?	?	?	?
12	Lateral orbital pillar	narrow	broad	broad	broad	broad	broad	broad	?	narrow	broad	narrow	broad	narrow	broad	?	?	?	?	narrow	?	?	?	?
13	Lateral orbital pillar surface	lateral	lateral	lateral	lateral	anterior	lateral	lateral	?	anterior	anterior	anterior	lateral	lateral	lateral	?	?	?	?	lateral	?	?	?	?
14	Lateral orbital margin	sharp	rounded	rounded	sharp	sharp	sharp	sharp	?	sharp	sharp	sharp	rounded	sharp	rounded	?	?	?	?	rounded	?	?	?	?
15	Inferior orbital margin	sharp	rounded	?	sharp	rounded	rounded	rounded	?	rounded	sharp	sharp	sharp	sharp	sharp	?	?	?	?	sharp	?	?	?	?
16	Nasomaxillary surface	lateral	anterior	anterior	lateral	?	lateral	lateral	lateral	anterior	anterior	anterior	lateral	lateral	lateral	?	anterior	?	?	lateral	?	?	?	?
17	Maxillary frontal process	flat	concave	concave	?	?	concave	concave	concave	flat	concave	flat	concave	concave	concave	?	?	?	?	flat	?	?	?	?
18	Naso-orbital breadth	wide	wide	wide	?	wide	wide	wide	wide	narrow	wide	wide	wide	narrow	narrow	?	?	?	?	wide	?	?	?	?
19	Nasal bone length	long	short	long	?	?	long	long	?	st. elongated	st. elongated	st. elongated	short	short	short	?	?	?	?	short	?	?	?	?
20	Nasal aperture breadth	intermediate	broad	broad	broad	broad	broad	broad	broad	narrow	broad	narrow	broad	intermediate	intermediate	?	intermediate	?	?	broad	?	?	?	?
21	Nasal base shape	notched	flat	flat	flat	?	flat	flat	flat	notched	flat	flat	flat	flat	?	?	intermediate	?	?	flat	?	?	?	?
22	Nasal base breath	narrow	broad	broad	broad	broad	broad	broad	broad	narrow	broad	narrow	broad	broad	?	?	intermediate	?	?	broad	?	?	?	?
23	Frontonasal suture angle	obtuse	acute	rounded	acute	acute	acute	acute	?	acute	?	?	rounded	rounded	?	?	?	?	?	?	?	?	?	?
24	Nasal bone breath	broad	broad	broad	broad	broad	broad	broad	?	narrow	narrow	narrow	broad	broad	broad	?	?	?	?	broad	?	?	?	?
25	Nasion height	below orbit	below orbit	below orbit	below orbit	below orbit	at orbit	at orbit	?	below orbit	below orbit	below orbit	below orbit	below orbit	at orbit	?	?	?	?	below orbit	?	?	?	?
26	Premaxillary nasal surface	anterolateral	anterior	anterolateral	anterolateral	anterolateral	anterolateral	anterolateral	anterolateral	anterior	anterolateral	anterolateral	anteromedial	anterior	anterior	?	below orbit	?	?	anterolateral	?	?	?	?
27	Interorbital sagittal curvature	flat	convex	convex	flat	flat	flat	flat	?	flat	flat	flat	convex	flat	flat	?	?	?	?	concave	?	?	?	?
28	Inferior nasal margins	sharp	inflated	?	sharp	?	sharp	sharp	sharp	sharp	sharp	sharp	inflated	inflated	inflated	?	?	?	?	sharp	?	?	?	?
29	Nasal inclination	inclined	vertical	inclined	vertical	?	inclined	vertical	vertical	inclined	inclined	inclined	inclined	inclined	inclined	?	?	?	?	vertical	?	?	?	?
30	Nasal projection	strong	weak	weak	weak	weak	weak	weak	weak	weak	strong	strong	strong	weak	weak	?	?	?	?	weak	?	?	?	?
31	Nasal apex/orbit margin	narrow	wide	wide	?	wide	wide	wide	wide	narrow	wide	wide	wide	narrow	narrow	?	?	?	?	wide	?	?	?	?
32	Zygomatic body	lateral	lateral	lateral	lateral	lateral	lateral	lateral	lateral	anterior	anterior	anterior	lateral	lateral	lateral	?	anterior	?	?	lateral	?	?	?	?
33	Zygomatic root	low	high	high	high	high	high	high	high	high	high	high	high	high	high	low	low	high	?	high	low	?	?	?
34	Zygomaticoavleolar crest	sharp	broad	broad	broad	broad	broad	broad	broad	broad	broad	broad	broad	broad	broad	sharp	?	broad	?	broad	broad	?	?	?
35	Canine orientation	inclined	vertical	inclined	vertical	vertical	vertical	vertical	vertical	inclined	vertical	vertical	inclined	inclined	inclined	inclined	inclined	inclined	?	vertical	inclined	?	?	?
36	Subnasal floor	flat	stepped	stepped	stepped	stepped	stepped	stepped	stepped	flat	stepped	flat	stepped	stepped	stepped	?	flat	?	?	stepped	?	?	?	?
37	Clivus length	v. short	short	short	short	short	short	short	short	long	long	long	short	intermediate	intermediate	?	intermediate	?	?	short	?	?	?	?
38	Clivus orientation	vertical	inclined	inclined	vertical	?	vertical	vertical	vertical	st. inclined	st. inclined	st. inclined	vertical	inclined	inclined	vertical	st. inclined	?	?	vertical	vertical	?	?	?
39	Clivus shape	biconvex	biconvex	biconvex	biconvex	?	flat	biconvex	biconvex	convex	biconvex	convex	biconvex	biconvex	biconvex	?	flat	?	?	biconvex	?	?	?	?
40	Palatal fenestration	large	absent	absent	absent	absent	absent	absent	absent	absent	absent	absent	absent	absent	?	?	absent	?	?	absent	?	?	?	?
41	Incisive canal	absent	short	short	short	?	short	short	short	v. long	long	v. long	short	long	?	?	short	?	?	short	?	?	?	?
42	Incisive foramen position	canine	P3	canine-P3	P3	?	P3	P3	canine	P3	canine-P3	P3	canine	canine	?	?	canine	?	?	canine	?	?	?	?
43	Incisive foramen size	absent	large	large	large	?	large	large	large	v. small	small	v. small	large	small	?	?	large	?	?	large	?	?	?	?
44	Diastma (I2-canine)	small	absent	large	large	?	large	large	large	large	large	large	large	large	small	?	small	?	?	absent	?	?	?	?
45	Palatal length	short	elongated	elongated	elongated	elongated	elongated	elongated	elongated	elongated	elongated	elongated	elongated	elongated	short	?	?	?	?	short	?	?	?	?
46	Anterior palatal depth	shallow	deep	shallow	shallow	?	shallow	shallow	shallow	deep	deep	shallow	shallow	deep	?	shallow	shallow	shallow	?	shallow	?	?	?	?
47	Posterior palatal breadth	broad	broad	broad	narrow	?	broad	broad	broad	broad	narrow	narrow	narrow	broad	broad	?	?	?	?	broad	?	?	?	?
48	Posterior palatal depth	shallow	v. deep	deep	deep	deep	deep	deep	deep	deep	deep	deep	deep	shallow	?	?	?	?	?	deep	?	?	?	?
49	I1 length	intermediate	intermediate	long	narrow	narrow	intermediate	?	intermediate	long	long	long	intermediate	long	intermediate	intermediate	intermediate	long	long	long	?	?	?	?
50	I1 breadth	short	broad	long	long	long	long	?	long	long	long	long	long	long	short	short	short	short	short	long	?	?	?	?
51	I1 cingulum	sharp	absent	absent	absent	absent	absent	?	absent	absent	absent	absent	absent	absent	mild	sharp	?	sharp	sharp	mild	?	?	?	?
52	I1 lingual bulge	absent	broad	broad	narrow	narrow	narrow	?	narrow	broad	?	broad	broad	broad	broad	absent	?	absent	absent	broad	?	?	?	?
53	I1 median pillar	absent	present	present	present	present	present	?	present	present	present	present	present	present	present	absent	?	absent	absent	present	?	?	?	?
54	I1 median pillar shape	absent	thick	thick	narrow	narrow	narrow	?	narrow	thick	?	narrow	thick	thick	thick	absent	?	absent	absent	thick	?	?	?	?
55	I1 marginal ridge shape	sharp	thick	thick	moderate	moderate	moderate	?	moderate	sharp	?	sharp	moderate	moderate	moderate	thick	?	sharp	thick	moderate	?	?	?	?
56	I1 marginal ridge symmetry	symmetric	asymmetric	asymmetric	asymmetric	asymmetric	asymmetric	?	asymmetric	asymmetric	asymmetric	asymmetric	asymmetric	asymmetric	asymmetric	symmetric	?	symmetric	asymmetric	symmetric	?	?	?	?
57	I2 shape	peg-shaped	peg-shaped	peg-shaped	peg-shaped	peg-shaped	?	?	?	peg-shaped	peg-shaped	peg-shaped	diamond-shaped	spatulate	spatulate	ped-shaped	?	ped-shaped	?	?	?	?	?	?
58	I2 root/nasal aperture	in-line	medial	medial	in-line	?	in-line	in-line	in-line	medial	in-line	in-line	in-line	lateral	lateral	?	in-line	?	?	?	?	?	?	?
59	I2 sagittal orientation	inclined	vertical	inclined	vertical	?	vertical	vertical	vertical	inclined	vertical	inclined	inclined	inclined	inclined	?	inclined	?	?	?	?	?	?	?
60	I2 lingual cingulum	sharp	thick	thick	thick	thick	?	?	?	sharp	?	thick	absent	absent	absent	sharp	?	?	?	?	?	?	?	?
61	I2 mesial marginal ridges	sharp	thick	thick	thick	thick	thick	thick	thick	thick	thick	thick	thick	thick	thick	sharp	?	?	?	?	?	?	?	?
62	I2 distal marginal ridge	angled	vertical	vertical	vertical	vertical	?	?	?	angled	angled	angled	angled	vertical	vertical	angled	?	vertical	?	?	?	?	?	?
63	C/M1 breadth	subequal	subequal	subequal	smaller	smaller	subequal	smaller	subequal	smaller	subequal	subequal	smaller	smaller	smaller	?	?	?	?	smaller	?	?	?	?
64	C shape	thick	thick	thick	narrow	narrow	narrow	narrow	narrow	thick	thick	thick	narrow	narrow	thick	thick	thick	thick	?	narrow	?	?	?	?
65	C shoulders	short	tall	intermediate	short	short	short	short	short	short	short	short	tall	tall	tall	short	?	tall	?	short	?	?	?	?
66	C lingual tubercle	absent	absent	present	absent	absent	absent	absent	absent	absent	absent	absent	absent	absent	absent	absent	absent	absent	?	absent	?	?	?	?
67	C lingual cingulum	present	absent	absent	absent	absent	absent	absent	absent	absent	absent	absent	absent	variable	absent	present	present	absent	?	absent	?	?	?	?
68	C mesial groove	deep	shallow	deep	deep	deep	deep	deep	deep	deep	deep	deep	deep	shallow	shallow	deep	deep	shallow	?	shallow	?	?	?	shallow
69	C implantation	medial	vertical	medial	vertical	vertical	medial	vertical	vertical	medial	medial	medial	vertical	vertical	medial	medial	medial	?	?	vertical	?	?	?	?
70	C inclination	posterior	subvertical	posterior	subvertical	?	subvertical	posterior	subvertical	str. posterior	str. posterior	str. posterior	posterior	posterior	posterior	posterior	posterior	?	?	subvertical	?	?	?	?
71	C lingual bulge	absent	pronounced	pronounced	mild	mild	mild	mild	mild	mild	mild	mild	mild	absent	mild	absent	absent	absent	?	mild	?	?	?	?
72	P3 shape	triangular	rectangular	triangular	triangular	triangular	triangular	triangular	triangular	triangular	triangular	triangular	triangular	triangular	triangular	triangular	triangular	triangular	triangular	?	triangular	?	?	?
73	P3 mesial margin shape	concave	convex	convex	convex	convex	flat	flat	flat	concave	concave	concave	concave	concave	concave	concave	concave	concave	concave	?	concave	?	?	?
74	P3 mesial margin ridge shape	sharp	rounded	sharp	sharp	sharp	sharp	sharp	sharp	sharp	sharp	sharp	sharp	sharp	sharp	sharp	sharp	sharp	sharp	?	sharp	?	?	?
75	P3 cusp lengths	long	short	equal	long	long	long	long	long	long	long	long	long	long	long	long	long	long	long	?	long	?	?	?
76	P3 protocone height	tall	short	short	short	short	short	short	short	short	short	short	short	short	short	tall	tall	tall	tall	?	tall	?	?	?
77	P3-P4	heteromorphic	homomorphic	heteromorphic	heteromorphic	heteromorphic	heteromorphic	heteromorphic	heteromorphic	heteromorphic	heteromorphic	heteromorphic	homomorphic	heteromorphic	heteromorphic	heteromorphic	heteromorphic	heteromorphic	heteromorphic	?	heteromorphic	?	?	?
78	P4 cusps	conical	broad	broad	rounded	rounded	rounded	rounded	rounded	rounded	rounded	rounded	rounded	rounded	rounded	conical	conical	conical	conical	?	conical	?	?	rounded
79	Upper premolar cusps	separate	joined	joined	separated	separated	separated	separated	separated	joined	joined	joined	joined	joined	joined	separate	separate	separate	separate	?	separate	?	joined	joined
80	Upper premolar crests	pronounced	absent	absent	interrupted	interrupted	interrupted	interrupted	interrupted	pronounced	pronounced	pronounced	absent	absent	interupted	absent	absent	absent	absent	?	absent	?	?	interrupted
81	Upper premolar length	short	long	short	long	long	long	long	long	short	short	short	long	long	long	short	short	short	short	?	short	?	short	long
82	UP lingual surface	flared	vertical	vertical	vertical	vertical	vertical	vertical	vertical	vertical	vertical	vertical	vertical	vertical	vertical	flared	flared	vertical	vertical	?	vertical	?	vertical	vertical
83	Upper molars L/B	broad	long	long	long	long	long	long	long	long	long	long	long	long	long	broad	broad	broad	broad	long	long	long	?	long
84	Upper molar flare	pronounced	weak	weak	weak	weak	weak	weak	weak	weak	weak	weak	weak	weak	weak	pronounced	pronounced	weak	weak	weak	weak	pronounced	?	pronounced
85	UM lingual cingula	pronounced	absent	absent	absent	absent	absent	absent	absent	absent	absent	absent	absent	absent	absent	pronounced	pronounced	pronounced	pronounced	absent	pronounced	pronounced	?	absent
86	UM protocone length	compressed	expanded	expanded	expanded	expanded	expanded	expanded	expanded	expanded	expanded	expanded	expanded	expanded	expanded	compressed	compressed	compressed	compressed	expanded	compressed	compressed	?	expanded
87	canine shape	broad	compressed	compressed	compressed	compressed	?	compressed	compressed	broad	broad	broad	broad	broad	compressed	broad	broad	compressed	?	compressed	?	broad	?	compressed
88	canine mesial groove	deep	absent	shallow	shallow	shallow	?	shallow	shallow	shallow	shallow	shallow	Absent	absent	shallow	deep	deep	deep	?	?	?	?	?	?
89	canine distal groove	absent	present	present	present	present	?	present	present	present	?	present	absent	absent	present	absent	absent	absent	?	present	?	absent	?	?
90	canine lingual cingulum	pronounced	weak	weak	weak	weak	?	weak	weak	weak	weak	weak	weak	weak	weak	weak	weak	weak	?	pronounced	?	weak	?	weak
91	CLC orientation	horizontal	oblique	oblique	oblique	oblique	?	oblique	oblique	oblique	oblique	oblique	oblique	oblique	oblique	horizontal	horizontal	oblique	?	horizontal	?	?	?	oblique
92	canine buccal crown flare	absent	pronounced	pronounced	pronounced	pronounced	?	pronounced	moderate	moderate	moderate	moderate	moderate	moderate	weak	absent	absent	absent	?	absent	?	absent	?	moderate
93	canine height	tall	short	tall	tall	tall	?	tall	tall	tall	tall	tall	tall	tall	short	tall	tall	tall	?	short	?	tall	?	short
94	p3 mesiobuccal flare	strong	weak	intermediate	intermediate	intermediate	?	intermediate	intermediate	intermediate	intermediate	intermediate	intermediate	intermediate	weak	strong	strong	strong	strong	?	?	?	?	weak
95	p3 mesiobuccal surface	flat	bulging	flat	flat	flat	flat	flat	flat	flat	flat	flat	flat	flat	flat	flat	flat	flat	flat	?	?	?	?	bulging
96	p3 protoconid height	tall	short	short	tall	tall	?	tall	tall	tall	tall	tall	tall	tall	tall	tall	tall	tall	tall	?	?	?	?	short
97	p3 metaconid	absent	present	present	variable	absent	?	absent	absent	absent	absent	absent	absent	absent	absent	absent	absent	present	present	?	?	?	?	present
98	p3 distal marginal ridge	short	long	long	short	short	?	short	short	short	short	short	short	short	short	short	short	short	long	?	?	?	?	long
99	p3 shoulders	short	tall	tall	tall	tall	?	tall	tall	tall	tall	tall	tall	tall	tall	short	short	short	short	?	?	?	?	tall
100	p3 lingual/distal ridge ratio	long	short	short	long	long	?	long	long	long	long	long	long	long	long	long	long	long	short	?	?	?	?	long
101	p3 distolingual corner	sharp	rounded	rounded	rounded	rounded	?	rounded	rounded	rounded	rounded	rounded	rounded	rounded	rounded	sharp	sharp	sharp	rounded	?	?	?	?	rounded
102	p3 hypoproto-postprotocristid	low	low	high	high	low	?	low	low	high	high	high	low	low	high	low	low	low	high	?	?	?	?	high
103	p4 shape	short	long	long	long	long	?	long	long	long	long	long	long	long	long	short	short	short	short	long	?	?	long	long
104	p4 trigonid height	tall	low	low	low	low	?	low	low	low	low	low	low	low	low	low	low	low	low	low	?	?	low	low
105	lower molar length/breadth	broad	long	long	long	long	?	long	long	long	long	long	long	long	long	long	long	long	long	long	?	?	long	long
106	Lower molar buccal cingula	prominent	absent	slight	absent	absent	?	slight	slight	absent	absent	absent	absent	absent	absent	slight	slight	absent	slight	absent	?	slight	absent	slight
107	Lower molar cusp position	isolated	connected	connected	connected	connected	?	connected	connected	connected	connected	connected	connected	connected	connected	isolated	isolated	isolated	isolated	connected	?	isolated	connected	connected
108	Lower molar cusp shape	conical	broad	broad	broad	broad	?	broad	broad	broad	broad	broad	conical	broad	broad	conical	conical	conical	conical	broad	?	conical	broad	broad
109	Lower molar lingual flare	strong	weak	intermediate	weak	weak	?	weak	weak	weak	weak	weak	weak	weak	weak	weak	weak	weak	weak	weak	?	intermediate	weak	weak
110	Lower molar buccal cristids	notched	continuous	continuous	continuous	continuous	?	continuous	continuous	continuous	continuous	continuous	continuous	continuous	continuous	notched	notched	notched	notched	notched	?	notched	continuous	notched
111	m2 hypoconulid shape	short	long	long	intermediate	intermediate	?	intermediate	intermediate	long	intermediate	intermediate	intermediate	intermediate	long	short	short	short	?	short	?	?	?	?
112	enamel thickness	thick	hyperthick	hyperthick	thin	thin	thin	thin	thin	intermediate	thick	thick	thin	thin	thin	thick	thick	thick	thick	thick	thick	thick	?	thick
