# Supplementary material for: A new ape from Türkiye and the radiation of late Miocene hominines
Source: Commun Biol. 2023 Aug 23;6:842. doi: 10.1038/s42003-023-05210-5 (PMC10447513; doi:10.1038/s42003-023-05210-5)
Supplement: Supplementary file 6 — Supplementary Data 3 [file 42003_2023_5210_MOESM6_ESM.txt]

xread
'Anadoluvius'
112 23

	Ekembo           0000000000000000000000000000000000000000000000000000000000000000000000000000000000000000000000000000000000000000
	Equatorius       ????????????????????????????????000??0???????0??000000101??00000000000000000000100001100010000000000001111002000
	Nacholapithecus  ???????????????1???001???0?????10?0021111010?0??00???????00?0000?00000000000000100001100010000000000001111002000
	Kenyapithecus    ????????????????????????????????110??????????0??100000001???11012011??000000000101011110011000001000001111002000
	Nakalipithecus   ????????????????????????????????000??0???????0??000000101??0???????????000000001010111???????00011011111110020?0
	Anadoluvius      1110110110010111112111100111111011111101121111120021111101111100201111212121111111111111111312111111101112112121
	Ouranopithecus   02?1110??00101?110011220001?011011011101121210011121111101011100111000202011011101111112111301011111111111111121
	Rudapithecus     0110110110010000???11210000011?011111001111210112122122100111111001011102001020211111112111301001010111112212112
	Hispanopithecus  02?011011001101??0?1?210000??11011111??1????1??1212212210??1111100101?102001020211111112111301000010101112212112
	Pierolapithecus  011?010??00100101001121010000110111110111112100101221221?01?1?010010011010010202111111????????0????????????????2
	Anoiapithecus    01??010??001001010011210100011101111100111121001?????????01?1?11001010101001020211111112111301000010101111112112
	Dryopithecus     ???????????????010?112???0?01110111110011012100101221221?01?1?01001011101001020211111112111201000010101111112112
	Pongo            0012200202101011021200110100010111003221313211011121110101001010001002100001021001111102111201000010111112212123
	Ankarapithecus   02120000?1011001101112?1000000111111320122221111112?1??1001?1000001002100001021001111102?11201000010111112122110
	Sivapithecus     0212100202101001001210?10000001111103221313210111121120100011000001002100001021001111102111201000010111112122110
	Gorilla          1121112110010100102112200211001011011001101210110121112110021011201010100001121111111101011201000010101112122112
	Pan              1321112110000000112012200101010011012101202211001121112122021111201110000001021111111101011201000010101112122112
	Ardipithecus     1321?12?100101001120???0110101001101210????00?0?0011112122021110200100100001021211111112111112001010111112122122
	Sahel		     1110201??0000100002110?000101110111110011011000111111120??????110011111???????????11111?10001?????????1112122000
	Samburu	     ????????????????????????????????010??0?????????????????????????????????000000001011100?????????????????????????0
	Chorora	     ??????????????????????????????????????????????????????????????????????????????????10000?01?00????????????10010?0
	Graeco	     ??????????????????????????????????????????????????????????????????????????????1?01????????????????????11121121??
	Orrorin	     ???????????????????????????????????????????????????????????????????1?????????2121110111??112121111101111111120?0

;
	
proc/;
